# Supplementary material for: Deparia × nanakuraensis K.Hori (Athyriaceae), a new hybrid pteridophyte from Japan
Source: PhytoKeys. 2020 Oct 28;165:69–84. doi: 10.3897/phytokeys.165.57837 (PMC7642121; doi:10.3897/phytokeys.165.57837)
Supplement: XML Treatment for Deparia × nanakuraensis [file phytokeys.165.57837-treatment1.xml]

<!DOCTYPE tp:taxon-treatment
  PUBLIC "-//TaxonX//DTD Taxonomic Treatment Publishing DTD v0 20100105//EN" "tax-treatment-NSO.dtd">
<tp:taxon-treatment xmlns:tp="http://www.plazi.org/taxpub"><tp:treatment-meta><kwd-group><label>Taxon classification</label><kwd><named-content xmlns:xlink="http://www.w3.org/1999/xlink" content-type="kingdom">Plantae</named-content></kwd><kwd><named-content xmlns:xlink="http://www.w3.org/1999/xlink" content-type="order">Polypodiales</named-content></kwd><kwd><named-content xmlns:xlink="http://www.w3.org/1999/xlink" content-type="family">Athyriaceae</named-content></kwd></kwd-group><mixed-citation publication-type="journal"><person-group><name><surname>Hori</surname><given-names>Kiyotaka</given-names></name></person-group><article-title><italic><tp:taxon-name><tp:taxon-name-part taxon-name-part-type="genus" reg="Deparia">Deparia</tp:taxon-name-part> <tp:taxon-name-part taxon-name-part-type="hybrid-sign">×</tp:taxon-name-part> <tp:taxon-name-part taxon-name-part-type="species" reg="nanakuraensis">nanakuraensis</tp:taxon-name-part></tp:taxon-name></italic> K.Hori (<tp:taxon-name><tp:taxon-name-part taxon-name-part-type="family">Athyriaceae</tp:taxon-name-part></tp:taxon-name>), a new hybrid pteridophyte from Japan</article-title><source>PhytoKeys</source><day>28</day><month>10</month><year>2020</year><volume>165</volume><fpage>69</fpage><lpage>84</lpage><pub-id pub-id-type="doi">10.3897/phytokeys.165.57837</pub-id></mixed-citation></tp:treatment-meta><tp:nomenclature><tp:taxon-name><object-id xmlns:xlink="http://www.w3.org/1999/xlink" content-type="arpha" xlink:type="simple">CEDDEB9E-C4B4-5EF9-AF13-6A8F36F3735F</object-id>
              <tp:taxon-name-part taxon-name-part-type="genus" reg="Deparia">Deparia</tp:taxon-name-part>
              <tp:taxon-name-part taxon-name-part-type="hybrid-sign">×</tp:taxon-name-part>
              <tp:taxon-name-part taxon-name-part-type="species" reg="nanakuraensis">nanakuraensis</tp:taxon-name-part>
              <object-id xmlns:xlink="http://www.w3.org/1999/xlink" content-type="ipni" xlink:type="simple">urn:lsid:ipni.org:names:77212571-1</object-id>
            </tp:taxon-name><tp:taxon-authority>K.Hori</tp:taxon-authority><tp:taxon-status xmlns:xlink="http://www.w3.org/1999/xlink" xlink:type="simple">hyb. nov.</tp:taxon-status><xref ref-type="fig" rid="F4">Figure 4</xref></tp:nomenclature><tp:treatment-sec sec-type="material" id="SECID0EXBAG"><title>Type.</title><p>Japan. Honshu: Akita prefecture, Noshiro city, Futatsui town, Nanakura-shrine, <named-content xmlns:xlink="http://www.w3.org/1999/xlink" content-type="dwc:verbatimCoordinates" xlink:type="simple"><named-content content-type="geo-json" specific-use="{&#34;type&#34;:&#34;Point&#34;,&#34;coordinates&#34;:[140.258283,40.202633]}" id="NCID0EACAG" xlink:type="simple">40°12'9.48"N, 140°15'29.82"E</named-content></named-content>, alt. 23 m, deciduous forest containing <italic><tp:taxon-name><tp:taxon-name-part taxon-name-part-type="genus" reg="Acer">Acer</tp:taxon-name-part> <tp:taxon-name-part taxon-name-part-type="species" reg="miyabei">miyabei</tp:taxon-name-part></tp:taxon-name></italic> Maxim., <italic><tp:taxon-name><tp:taxon-name-part taxon-name-part-type="genus" reg="Aesculus">Aesculus</tp:taxon-name-part> <tp:taxon-name-part taxon-name-part-type="species" reg="turbinata">turbinata</tp:taxon-name-part></tp:taxon-name></italic> Blume, <italic><tp:taxon-name><tp:taxon-name-part taxon-name-part-type="genus" reg="Cercidiphyllum">Cercidiphyllum</tp:taxon-name-part> <tp:taxon-name-part taxon-name-part-type="species" reg="japonicum">japonicum</tp:taxon-name-part></tp:taxon-name></italic> Siebold &amp; Zucc., <italic><tp:taxon-name><tp:taxon-name-part taxon-name-part-type="genus" reg="Cryptomeria">Cryptomeria</tp:taxon-name-part> <tp:taxon-name-part taxon-name-part-type="species" reg="japonica">japonica</tp:taxon-name-part></tp:taxon-name></italic> (Thunb. ex L.f.) D.Don, <italic><tp:taxon-name><tp:taxon-name-part taxon-name-part-type="genus" reg="Dryopteris">Dryopteris</tp:taxon-name-part> <tp:taxon-name-part taxon-name-part-type="species" reg="monticola">monticola</tp:taxon-name-part></tp:taxon-name></italic> (Makino) C.Chr., and <italic><tp:taxon-name><tp:taxon-name-part taxon-name-part-type="genus" reg="Pachysandra">Pachysandra</tp:taxon-name-part> <tp:taxon-name-part taxon-name-part-type="species" reg="terminalis">terminalis</tp:taxon-name-part></tp:taxon-name></italic> Siebold &amp; Zucc., on soil, 7 Jul 2020, <italic>K. Hori 3391</italic> (holotype: MAK467056; isotype: <named-content xmlns:xlink="http://www.w3.org/1999/xlink" content-type="dwc:institutional_code" xlink:type="simple">MBK</named-content>).</p><fig id="F4" position="float" orientation="portrait"><object-id xmlns:xlink="http://www.w3.org/1999/xlink" content-type="doi" xlink:type="simple">10.3897/phytokeys.165.57837.figure4</object-id><object-id xmlns:xlink="http://www.w3.org/1999/xlink" content-type="arpha" xlink:type="simple">B1F27876-A957-5C71-B2F2-FB0B1A267A3B</object-id><label>Figure 4.</label><caption><p><tp:taxon-name><tp:taxon-name-part taxon-name-part-type="genus" reg="Deparia">D.</tp:taxon-name-part> <tp:taxon-name-part taxon-name-part-type="hybrid-sign">×</tp:taxon-name-part> <tp:taxon-name-part taxon-name-part-type="species" reg="nanakuraensis">nanakuraensis</tp:taxon-name-part></tp:taxon-name> K.Hori <bold>A</bold> lower stipe scale <bold>B</bold> upper stipe scale <bold>C</bold> abaxial surface of frond and stipe <bold>D</bold> detail of adaxial pinnule <bold>E</bold> detail of abaxial pinnule, and <bold>F</bold> rhizome and base of stipes. <bold>A–F</bold> from the holotype (MAK467056) (illustration by K. Hori).</p></caption><graphic xmlns:xlink="http://www.w3.org/1999/xlink" xlink:href="phytokeys-165-069-g004.jpg" position="float" orientation="portrait" xlink:type="simple" id="oo_468723.jpg"><uri content-type="original_file" xlink:type="simple">https://binary.pensoft.net/fig/468723</uri></graphic></fig></tp:treatment-sec><tp:treatment-sec sec-type="description" id="SECID0EWFAG"><title>Description.</title><p><italic>Terrestrial, summer green fern. Rhizomes</italic> creeping, occasionally branched, with buds, stramineous, 15–25 × 4–7 cm, closely set with roots and persistent, densely clothed by old stipe bases, glabrous; <italic>fronds</italic> 4–6 per rhizome; <italic>stipes</italic> whitish green, 30–40 × 0.8–1.5 cm, sparsely clothed with stramineous scales at the base (1–1.5 × 0.5–1 cm), ovate; <italic>blades</italic> yellowish green adaxially, 3-pinnate-pinnatifid at the base, in the middle to upper section, 2-pinnate at the apex, 40–70 × 30–40 cm, deltoid; <italic>rachises</italic> whitish green, glabrous, sparsely clothed with stramineous scales (2–5 × 1–2 mm) and black hairs adaxially; <italic>pinnae</italic> 10–15 pairs, ascending, lanceolate, shrunken at base, alternate, petiolated (2–5 mm), sessile near the apex, lowest pinnae slightly reduced, second lowest pair usually the largest, 25–30 × 4–8 cm; <italic>pinnules</italic>, alternate on the basal and middle sections of the blade, 20–30 pairs on the basal and middle sections of the blade, 15–20 pairs on the apex of the blade, reduced distally, lanceolate, deeply serrated, vein-free, close to or reaching to the margin, 10–15 pairs in the middle lobe; <italic>sori</italic> brown, tending to appear on the abaxial surface of the middle or upper part of blades, oblong- to J-shaped, 1.5–3 mm long, on the apex or middle of veinlets, 5–10 per ultimate segment, persistent; <italic>indusium</italic> entire to serrated on margin, <italic>sporangium</italic> shrunken, spores absent.</p></tp:treatment-sec><tp:treatment-sec sec-type="etymology" id="SECID0EQGAG"><title>Etymology.</title><p>The name derives from Nanakura-shrine, Futasui town, Noshiro City, Akita prefecture, northeast Japan, where <tp:taxon-name><tp:taxon-name-part taxon-name-part-type="genus" reg="Deparia">Deparia</tp:taxon-name-part> <tp:taxon-name-part taxon-name-part-type="hybrid-sign">×</tp:taxon-name-part> <tp:taxon-name-part taxon-name-part-type="species" reg="nanakuraensis">nanakuraensis</tp:taxon-name-part></tp:taxon-name> was first found.</p></tp:treatment-sec><tp:treatment-sec sec-type="material" id="SECID0EDHAG"><title>Specimens examined.</title><p><bold>Japan. Honshu</bold>: Akita pref., Noshiro city, Futatsui town, Nanakura-shrine, <named-content xmlns:xlink="http://www.w3.org/1999/xlink" content-type="dwc:verbatimCoordinates" xlink:type="simple"><named-content content-type="geo-json" specific-use="{&#34;type&#34;:&#34;Point&#34;,&#34;coordinates&#34;:[140.258283,40.202633]}" id="NCID0EOHAG" xlink:type="simple">40°12'9.48"N, 140°15'29.82"E</named-content></named-content>, alt. 23 m, 7 Jul 2020, <italic>K. Hori 3392, loc. cit., K. Hori 3393, loc. cit., K. Hori 3394, loc. cit.</italic>, 10 Jul 2012, <italic>Y. Horii</italic> 35548 (TNS 01167830), <italic>loc. cit., Y. Horii</italic> 35549 (TNS 01167829); Aomori pref., Hachinohe city, Same town, Kamikoswa, alt. 100 m, 23 Aug 1975, coll. <italic>M. Neichi</italic> (TNS 1170337, image!); <italic>loc. cit.</italic>, Kitsunetai, alt. 30m, 9 Jul 2005, coll. <italic>M. Neichi</italic> (TNS 01183638, image!); Iwate pref., Iwaizumi town, Atsuka, Matsugasawa, alt. 350 m, 18 Jul 1981, coll. <italic>M. Neichi</italic> (TNS 01161869, image!); <italic>loc. cit.</italic>, Ichinoseki city, Higashiyama cho, Nagasaka, Nagahira, alt. 180 m, 22 Aug 1987, coll. <italic>M. Suzuki</italic> (TNS 932028, image!); <italic>loc. cit.</italic>, Maikawa, Ohira, alt. 120 m, 22 Sep 1986, coll. <italic>M. Suzuki</italic> (TNS 9320284image!); Miyagi pref., Ishinomaki city, Mano, Uchihara, alt. 70 m, 25 May 1990, coll. <italic>K. Shogo</italic> (TNS01184195, image!); <italic>loc. cit.</italic>, Sendai city, Akiu town, Baba, alt. 200 m, 15 Oct 1983, coll. <italic>K. Shogo</italic> (TNS01184194, image!); Yamagata pref., Kamiyama city, Takano, alt. 250 m, 5 Jun 1983, coll. <italic>N. Sakawa</italic> (TNS01161877, image!); Fukushima pref., Minamiaizu county, Shimosato town, Yunokami, alt. 500 m, 8 Sep 1972, coll. <italic>T. Waku</italic> (TNS01161873, image!); Saitama pref., Hannnou city, Kasasugitouge, alt. 500 m, 21 Aug 1984, coll. <italic>T. Iwata</italic> (TNS01140142, image!); <italic>loc. cit.</italic>, 14 Sep 1980, coll. <italic>Y. Kobayashi</italic> (MBK0233005); <italic>loc. cit.</italic>, 14 June 1981, coll. <italic>Y. Kobayashi</italic> (MBK0232983).</p></tp:treatment-sec><tp:treatment-sec sec-type="distribution" id="SECID0E4IAG"><title>Distribution and ecology.</title><p><tp:taxon-name><tp:taxon-name-part taxon-name-part-type="genus" reg="Deparia">Deparia</tp:taxon-name-part> <tp:taxon-name-part taxon-name-part-type="hybrid-sign">×</tp:taxon-name-part> <tp:taxon-name-part taxon-name-part-type="species" reg="nanakuraensis">nanakuraensis</tp:taxon-name-part></tp:taxon-name> is known from the eastern and northern part of Honshu in Japan (Figure <xref ref-type="fig" rid="F5">5</xref>). It was observed to grow on soil under deciduous forest (Figure <xref ref-type="fig" rid="F6">6</xref>) or planted coniferous forest containing <italic><tp:taxon-name><tp:taxon-name-part taxon-name-part-type="genus" reg="Cryptomeria">Cryptomeria</tp:taxon-name-part> <tp:taxon-name-part taxon-name-part-type="species" reg="japonica">japonica</tp:taxon-name-part></tp:taxon-name></italic>. This hybrid is endemic to Japan. In the type locality, this hybrid comprised a population of over 30 individuals with juveniles (Figure <xref ref-type="fig" rid="F7">7</xref>) although parents of <italic><tp:taxon-name><tp:taxon-name-part taxon-name-part-type="genus" reg="Deparia">D.</tp:taxon-name-part> <tp:taxon-name-part taxon-name-part-type="species" reg="viridifrons">viridifrons</tp:taxon-name-part></tp:taxon-name></italic> and <italic><tp:taxon-name><tp:taxon-name-part taxon-name-part-type="genus" reg="Deparia">D.</tp:taxon-name-part> <tp:taxon-name-part taxon-name-part-type="species" reg="pterorachis">pterorachis</tp:taxon-name-part></tp:taxon-name></italic> were both absent, and sporangium had no spores. However, it is expected that <tp:taxon-name><tp:taxon-name-part taxon-name-part-type="genus" reg="Deparia">Deparia</tp:taxon-name-part> <tp:taxon-name-part taxon-name-part-type="hybrid-sign">×</tp:taxon-name-part> <tp:taxon-name-part taxon-name-part-type="species" reg="nanakuraensis">nanakuraensis</tp:taxon-name-part></tp:taxon-name> can reproduce young individuals from buds on its rhizome (Figure <xref ref-type="fig" rid="F8">8</xref>).</p><fig id="F5" position="float" orientation="portrait"><object-id xmlns:xlink="http://www.w3.org/1999/xlink" content-type="doi" xlink:type="simple">10.3897/phytokeys.165.57837.figure5</object-id><object-id xmlns:xlink="http://www.w3.org/1999/xlink" content-type="arpha" xlink:type="simple">E0366F1F-C8A7-542E-B7CC-963F8A8BE6AB</object-id><label>Figure 5.</label><caption><p>Map showing the known distribution of <tp:taxon-name><tp:taxon-name-part taxon-name-part-type="genus" reg="Deparia">D.</tp:taxon-name-part> <tp:taxon-name-part taxon-name-part-type="hybrid-sign">×</tp:taxon-name-part> <tp:taxon-name-part taxon-name-part-type="species" reg="nanakuraensis">nanakuraensis</tp:taxon-name-part></tp:taxon-name> in Japan. Red star indicates type locality, other circles indicate examined specimens.</p></caption><graphic xmlns:xlink="http://www.w3.org/1999/xlink" xlink:href="phytokeys-165-069-g005.jpg" position="float" orientation="portrait" xlink:type="simple" id="oo_468724.jpg"><uri content-type="original_file" xlink:type="simple">https://binary.pensoft.net/fig/468724</uri></graphic></fig><fig id="F6" position="float" orientation="portrait"><object-id xmlns:xlink="http://www.w3.org/1999/xlink" content-type="doi" xlink:type="simple">10.3897/phytokeys.165.57837.figure6</object-id><object-id xmlns:xlink="http://www.w3.org/1999/xlink" content-type="arpha" xlink:type="simple">C5EB0131-4D47-50EE-9BED-50F7F3532E8D</object-id><label>Figure 6.</label><caption><p>Wild plant of <tp:taxon-name><tp:taxon-name-part taxon-name-part-type="genus" reg="Deparia">D.</tp:taxon-name-part> <tp:taxon-name-part taxon-name-part-type="hybrid-sign">×</tp:taxon-name-part> <tp:taxon-name-part taxon-name-part-type="species" reg="nanakuraensis">nanakuraensis</tp:taxon-name-part></tp:taxon-name> in type locality.</p></caption><graphic xmlns:xlink="http://www.w3.org/1999/xlink" xlink:href="phytokeys-165-069-g006.jpg" position="float" orientation="portrait" xlink:type="simple" id="oo_468725.jpg"><uri content-type="original_file" xlink:type="simple">https://binary.pensoft.net/fig/468725</uri></graphic></fig><fig id="F7" position="float" orientation="portrait"><object-id xmlns:xlink="http://www.w3.org/1999/xlink" content-type="doi" xlink:type="simple">10.3897/phytokeys.165.57837.figure7</object-id><object-id xmlns:xlink="http://www.w3.org/1999/xlink" content-type="arpha" xlink:type="simple">B3CAB091-9FD7-5E5C-9F52-704EED8B3E9C</object-id><label>Figure 7.</label><caption><p>Juvenile of <tp:taxon-name><tp:taxon-name-part taxon-name-part-type="genus" reg="Deparia">D.</tp:taxon-name-part> <tp:taxon-name-part taxon-name-part-type="hybrid-sign">×</tp:taxon-name-part> <tp:taxon-name-part taxon-name-part-type="species" reg="nanakuraensis">nanakuraensis</tp:taxon-name-part></tp:taxon-name>.</p></caption><graphic xmlns:xlink="http://www.w3.org/1999/xlink" xlink:href="phytokeys-165-069-g007.jpg" position="float" orientation="portrait" xlink:type="simple" id="oo_468726.jpg"><uri content-type="original_file" xlink:type="simple">https://binary.pensoft.net/fig/468726</uri></graphic></fig><fig id="F8" position="float" orientation="portrait"><object-id xmlns:xlink="http://www.w3.org/1999/xlink" content-type="doi" xlink:type="simple">10.3897/phytokeys.165.57837.figure8</object-id><object-id xmlns:xlink="http://www.w3.org/1999/xlink" content-type="arpha" xlink:type="simple">E7F19DB1-9A61-5A87-BCD0-1EE74EC3639B</object-id><label>Figure 8.</label><caption><p>Indefinite growth through bud (red arrow) on rhizome of <tp:taxon-name><tp:taxon-name-part taxon-name-part-type="genus" reg="Deparia">D.</tp:taxon-name-part> <tp:taxon-name-part taxon-name-part-type="hybrid-sign">×</tp:taxon-name-part> <tp:taxon-name-part taxon-name-part-type="species" reg="nanakuraensis">nanakuraensis</tp:taxon-name-part></tp:taxon-name>.</p></caption><graphic xmlns:xlink="http://www.w3.org/1999/xlink" xlink:href="phytokeys-165-069-g008.jpg" position="float" orientation="portrait" xlink:type="simple" id="oo_468727.jpg"><uri content-type="original_file" xlink:type="simple">https://binary.pensoft.net/fig/468727</uri></graphic></fig></tp:treatment-sec><tp:treatment-sec sec-type="conservation status" id="SECID0EWOAG"><title>Conservation status.</title><p>IUCN Red List Category. Based on estimates from GeoCAT, the <abbrev xmlns:xlink="http://www.w3.org/1999/xlink" xlink:title="extent of occurrence" id="ABBRID0E3OAG" xlink:type="simple">EOO</abbrev> of <tp:taxon-name><tp:taxon-name-part taxon-name-part-type="genus" reg="Deparia">D.</tp:taxon-name-part> <tp:taxon-name-part taxon-name-part-type="hybrid-sign">×</tp:taxon-name-part> <tp:taxon-name-part taxon-name-part-type="species" reg="nanakuraensis">nanakuraensis</tp:taxon-name-part></tp:taxon-name> was 46,321 km<sup>2</sup>. The known <abbrev xmlns:xlink="http://www.w3.org/1999/xlink" xlink:title="area of occupancy" id="ABBRID0EPPAG" xlink:type="simple">AOO</abbrev> of <tp:taxon-name><tp:taxon-name-part taxon-name-part-type="genus" reg="Deparia">D.</tp:taxon-name-part> <tp:taxon-name-part taxon-name-part-type="hybrid-sign">×</tp:taxon-name-part> <tp:taxon-name-part taxon-name-part-type="species" reg="nanakuraensis">nanakuraensis</tp:taxon-name-part></tp:taxon-name> was 44 km<sup>2</sup>. The localities correspond to less than 20 points, but I could not check the population size on each locality. Therefore, available information is inadequate to support the assessment of its extinction risk. According to the <xref ref-type="bibr" rid="B12">IUCN (2012)</xref> criteria, the category of Data Deficient (<abbrev xmlns:xlink="http://www.w3.org/1999/xlink" xlink:title="Data Deficient" id="ABBRID0EGQAG" xlink:type="simple">DD</abbrev>) is appropriate.</p></tp:treatment-sec><ref-list><ref id="B12"><mixed-citation xmlns:xlink="http://www.w3.org/1999/xlink" xlink:type="simple"><institution xlink:type="simple">IUCN</institution> (<year>2012</year>) Guidelines for Application of IUCN Red List Criteria at Regional and National Levels: Version 4.0. Gland, Switzerland and Cambridge, UK.</mixed-citation></ref></ref-list></tp:taxon-treatment>
